# Supplementary material for: Effectiveness of Booster Dose of Anti SARS-CoV-2 BNT162b2 in Cirrhosis: Longitudinal Evaluation of Humoral and Cellular Response
Source: Vaccines (Basel). 2022 Aug 8;10(8):1281. doi: 10.3390/vaccines10081281 (PMC9415026; doi:10.3390/vaccines10081281)
Supplement: Supplementary file 1 [file vaccines-10-01281-s001.zip]

Archive with 1 entries (1 files):
- vaccines-1792956-supplementary.pdf
